# Supplementary material for: Nuciferine Ameliorates Lipotoxicity-Mediated Myocardial Ischemia–Reperfusion Injury by Reducing Reverse Electron Transfer Mediated Oxidative Stress
Source: Nutrients. 2026 Jan 27;18(3):425. doi: 10.3390/nu18030425 (PMC12899547; doi:10.3390/nu18030425)
Supplement: Supplementary file 1 [file nutrients-18-00425-s001.zip]

Archive with 1 entries (1 files):
- nutrients-4092926-supplementary.pdf
